# Supplementary material for: Development of a Hospital-at-Home Digital Twin for Patients With Frailty: Scoping Review
Source: J Med Internet Res. 2025 Dec 10;27:e81510. doi: 10.2196/81510 (PMC12694950; doi:10.2196/81510)
Supplement: Multimedia Appendix 2 [file jmir-v27-e81510-s002.xlsx]

## Sheet: ALL
Summary of data collection from studies according to DT five architectural layers
Document Reference	Author, date	SENSING	COMMUNICATION	STORAGE	ANALYTICS	VISUALISATION & FEEDBACK
1	Bharadwaj, 2023 [37]	Manual (equipment/ practitioner)			Data aggregation
2	Kobulnik, 2022 [38]	Manual (equipment/ practitioner)	Fax- electronically prescriptions to pharmacy Video-conferencing platform (consultation) e-transmission to EHR (Blood results) letter to physicians		Statistical analysis	Letter
3	Bian, 2022 [67]	ambient sensors (mat sensor, ultrasonic distance senors, motion sensors, door sensor) smart weight scale smart speaker using Amazon Lex Chatbot	cloud technologies, wireless transmission to IoT platform Cloud-based Amazon Lex Chatbot (conversations)	Cloud-based IoT platform , NoSQL DB	Statistical analysis (Cohen's Kappa, Bland Altman plots, Bivariate correlation) Machine learning- logistic regression Machine learning- tree-based classifiers Machine learning- support vector machines Edge computing using Raspberry Pi
4	Sepehri, 2022 [77]			Local machine
5	Spangler, 2024 [39]	Manual (equipment/ practitioner) IMU-vision system; 4 IMUs (Xsens MTW) attached bilaterally, 1 on each lower (midtibia) and upper (midthigh) leg, 2 RGB-Depth cameras.			Activity-recognition and scoring algortihm Prespecified decision tree 3D digital simulation Deep learning (neural network)	point cloud 3D skeletal reconstruction
6	Lette, 2022 [40]	Manual (equipment/ practitioner)			Clinical assessment protocols	Alert trigger
7	King, 2020 [106]
8	Perman, 2021 [41]	Manual (equipment/ practitioner)	written report
9	Piau, 2021 [78]	Instrumented shoe insole	bluetooth communication	secure remote database		web application for user and physician
10	Cobo, 2020 [83]	Body-worn SiSt counter Accelorometer (, it comprises a triaxial accelerometer, a triaxial gyroscope, and a triaxial magnetometer)	bluetooth communication wireless communication		Edge computing using Arduino Nano board Automatic count algorithm (STS analysis algorithm)	tablet application pictures Audio Video
11	Fristedt, 2019 [42]	Manual (equipment/ practitioner)	Shared EHR
12a	Terbraak, 2023 [71]		Written (Paper/report/letter)
12b	Jepma, 2021a [109]	Manual (equipment/ practitioner)	Face-to-face Telephone
12c	Jepma, 2021b [43]		Written (Paper/report/letter) Face-to-face Telephone
13	Nixon, 2021 [93]		Face-to-face Telephone
14	Villalba-Mora, 2021 [66]	Chair stand device Gait speed device Weighing scale Mobile/ web applications Self-Report (Questionnaire/Diary)	bluetooth communication	service platform	Descriptive- data aggregation (change in clinical scales)	Alarms
15	Olde Keizer, 2019 [44]	Self-Report (Questionnaire/Diary)	Web platform/ browser
16a	Canet- Vélez, 2023 [45]	Manual (equipment/ practitioner)	Face-to-face Mobile app-based communication	service platform
16b	Pérez Bazán, 2019 [46]	Manual (equipment/ practitioner)	Mobile app-based communication Shared EHR Face-to-face
17	Rodrigues, 2023 [47]	Posture sensor (Wearable-activPAL4TM) Indoor positioning system Smartwatch Self-Report (Questionnaire/Diary)	Email manual entry of data wireless communication	Hard drive Remote cloud system(secure) Secure cloud data server
18	Schoon, 2020 [48]	Mobility feedback device (MFD Falls telephone	Web platform/ browser Telephone Pre-recorded messages	MySQL database		MFDs feedback tailored exercise
19	Veyron, 2019 [49]	personal QR code Self-Report (Questionnaire/Diary) Manual (equipment/ practitioner)	Mobile app-based communication		Machine learning- random forest - Temporal variance matrix
20	Vaz, 2022 [50]	Manual (equipment/ practitioner)	Written (Paper/report/letter) Video/DVD Telephone
21	Chang, 2023 [102]	Electromyography (sEMG) sensor		Data server- desktop (eg. Windows/Linux) or mobile (Android/ioS)		Visual feedback on unity game software
22	Ohta, 2024 [51]	Self-Report (Questionnaire/Diary)	Mobile app-based communication	Mobile storage (app downloaded by Googleplay or Apple store)		Ranking screen points
23	Timm, 2024 [52]	Chair stand device Gait speed device/ sensor on floor Mobile/ web applications	bluetooth communication	Secure server (Amazon web services)	Descriptive- data aggregation (change in clinical scales)
24	Camerlingo, 2023 [53]	wearable accelerometers (wrist-worn and lumbar-worn accelerometers) Freestyle libre device Smart weight scale Mobile/ web applications (Iphones) Self-Report (Questionnaire/Diary)			Linear regression , ANOVA wavelet-based approach Pre-trained classification model Pearson's and spearman's correlation
25	Wuestney, 2023 [54]	Ambient sensors (infrared motion detectors, magnet door closure sensors, ambient light and temperature sensors. Self-Report (Questionnaire/Diary)		Smart home kit	Universal Sequence Map-based Renyi entropy Entropy analysis Monte carlo simulation Markov -chain analysis	Values USM Maps chaos game representation (CGR) images- (patterns)
26	Okpara, 2023 [94]		Zoom Video-conferencing platform
27	Nagatomi, 2022 [95]	Fitbit® device. (wrist-worn device)	Fitbit application messaging tool		Descriptive- data aggregation (change in clinical scales)	Reports Video Photo's
28a	Pérez-Rodríguez, 2021 [55]	Gait speed sensor Chair stand device Weighing scale Self-Report (Questionnaire/Diary)	bluetooth communication channel Asynchronous channel communication	Mobile storage	Descriptive- Qualitative & Usability Analysis	Alarm notifications Voice/image guidance and feedback
28b	Pérez-Rodríguez, 2020 [56]	Mobile/ web applications Gait speed sensor Chair stand device Weighing scale Self-Report (Questionnaire/Diary)	Asynchronous channel communication	Mobile storage		Graphic feedback Alarm notifications
29	Marinello, 2021 [57]	Manual (equipment/ practitioner)	Audio-video transmission (via high-fidelity monitor) Webcam Speakerphone from control station Privacy-compliant mobile network or VPN			monitor
30	Belmin, 2022 [58]	Self-Report (Questionnaire/Diary) Mobile/ web applications	Wireless communication	Secure server	Machine learning- unspecified	Risk level displayed on web-based device Screen notification (with health info) Alert-triggered health intervention ATHI (call)
31	Diamond, 2021 [59]	Mobile/ web applications	Mobile app-based communication Email report (weekly)			Screen descriptions Videos Weekly email report
32	Rens, 2021 [85]	Mobile/ web applications Smartwatch (Iphone and Apple watch)	Smartphone push notifications/messaging or SMS		Machine learning- logistic regression
33	Glomsås , 2022 [96]	Digital door locks, digital medicine dispensers, patient alarms (analogue and digital) with and without an integrated global positioning system (GPS), watches with GPS, stoveguard, window and door sensors and digital calendars and planners.
34	Baek, 2022 [97]	(1) human-sensing light-emitting diode (LED) on the entrance ceiling, (2) occupancy sensor on the door, (3) light control and emergency SOS call by remote control, (4) wall switch, and (5) automatic gas circuit breaker	Built-in communication unit (LED communication module) Alert text	Main server
35	Sarkar, 2022 [60]	blood pressure monitor heart rate monitor Mobile/ web applications Self-Report (Questionnaire/Diary)	Notification alerts		Algorithm - based (unspecified)	notifications
36	De Luca, 2021 [61]	Manual (equipment/ practitioner) Audio ( i.e.from a stethescope)	local internet connection synchronous or asynchronous transmission	Remote server
37	Calvillo-arbizu, 2021 [72]	triaxial accelerometer electrodes in the smartvest Fall detector sensor (adhesive patch) Activity sensor Respiratory sensor	wireless communication Bluetooth GATT protocol Smartwatch	Local database in Smart device	Algorithm - based (unspecified)	User web interface (Smartwatch) Intervention System Gamification system Alerts, Reminders
38	Weeks, 2022 [86]	motion sensors, cameras, medication administration monitoring	Notification alerts Telephone call		Exploratory pattern analysis	Notifications (email , text message or phone call) Dashboard (on computer/mobile device)
39	Soufian, 2022 [87]	MS Kinect (a motion-based sensing 3-D scanner device) , built-in depth sensor plus camera Sensors: motion, mageteic, temperature , tilt, air quality, touch,sound, moisture, water flow.		Central data hub (Intelligent software, smart hardware)	ML- Deep learning (ANN architecture) Deep learning (Multilayer perceptron neural network) Neuro-fuzzy systems Adaptive Neuro-Fuzzy Inference System (ANFIS) Data mining algorithms for further analysis	Visualisation tool (3D Visualisation of joint coordinates) Video clips Behavioural measures Prediction of impaired mobility/health
40	Joddrell, 2021 [88]	walking-speed sensor		SD memory card		Visualisation of weekly changes (walking speed)
41	Fayad, 2019 [73]	Kinect camera Smartwatch Accelerometer gyroscope blood pressure sensor, body temperature	Wi-Fi Authentications Automatic Alerts Calendar Channel communicaton with caregivers	Local server		Automatic alerts Automatic call to caregiver notification message to emergency services.
42	Infarinato, 2020 [62]	medical monitoring devices Mobile/ web applications	Bluetooth	Cloud-based platform	Descriptive - visualisation	Visualisation of virtual lliving room through interface Applications "book" Gameboard Calendar Personalised adverts and programs/exercises Virtual embodied agent (Robin the robot)
43	Razjouyan, 2020 [79]	Accelerometer data collected by a chest-worn sensor for 48-h. (Pendant sensor)			Algorithm-based- Decision tree classifier
44	De Cola, 2020 [63]	Manual (equipment/ practitioner) web-based applications audio-video call	Internet Audio-video conference (via eVoCall) Phone call	Remote server		Remote telemedicine centre dashboard
45	Bruns, 2019 [105]		Alerts Phone call Time- scheduled alerts			Visualisation ( golden medals- day-by-day progress) Reward- digital awards,
46	Chkeir, 2019 [80]	Weighing scale Grip-ball Sensors; Doppler sensor, walking speed, Self-Report (Questionnaire/Diary)	wireless communication (internet)	Remote server	Linear regresssion Kolmogorov-Smirnov statistical test	measurements on tablet/Smartphone
47	Hamada, 2020 [81]	biaxial sensor on handrail	IoT	Cloud-based platform	AI: Time-series analysis - dynamic time warping (DTW)
48	Fowler-Davis, 2020 [98]	Digital device 3Rings™ utility monitoring	Digital Alerts			family carer's mobile phone Alerts (categorised according to action)
49	Zacharaki, 2020 [74]	A wearable health monitoring system (WWBS) -A digital blood pressure monitor (FORA Active plus P30) -digital weight scale(FORA W310), and -a pulsewave monitor -A dynamometer - Sensor with GPS + Beacons for bluetooth transmissions Mobile/ web applications multiaxis accelerometer and gyroscope sensors	Bluetooth Wireless transmission Wi-Fi the Application Programming Interface (API) gateway	Remote cloud system (server) Frailsafe Gateway / Database Amazon Web Services Data Grabber (an Amazon EC2 machine)	Real-time analysis - fall detection Pattern analysis Multi-parametric data analysis Principal Component Analysis (PCA) Virtual patient model - to personalise recommendations Social media processing (Lingtester- language analysis tool) Machine learning (Support vector machine)	Games Augmented reality glasses Intereface (web/mobile) Data Visualisation (Graph-based or multi-objective visualisation ) Virtual community platform (news /social space)
50	Toufik, 2019 [82]	1) Infrared Sensors 2) Balance quality system 3) dynamometer (and bathroom scales) 4) Insoles in shoes 5) radar system (Android OS)	bluetooth low energy protocol restful protocol	medical server (database) second server ( Assytel company) MySQL databases		Website with graphics
51	Jo, 2021[68]	BLE smart band (PWB-400)- 6-axis accelerometer (monitors (HR, Step-count, walking distance, calorie consumpton, sleeping patterns) in real-time. ) wearable BLE beacon Environmental sensors- smart meters	local wireless internet connection	Cloud server		web-based platform (real-time monitoring) Automatically generated reports of daily profile on Smartphone
52	Maekawa and Kume, 2025 [89]	Fitbit® device. (wrist-worn device) Standardised questionnaires.	Bluetooth	Fitbit database	Extended cosinor metrics - (statistical/mathematical model) Transformation models - hill transformation, antilogistic transformation, and arctangent transformation.	Fitbit developer platform linked to a Google account (Web-based)
53	Aylward-Wotton, 2025 [108]	Continous pressure monitoring system: A fitted mattress cover embedded with 5,556 sensor cells A seating sensor system, with 1,024 sensor cells	Data has to be downloaded to be reviewed the following day			Visual feedback to individuals and carers
54	Li, 2025 [90]	ActiGraph wGT3X-BT wearable device -wrist-worn accelerometer	reminders, motivational text messages no information on how data is transferred		Statistical Analysis -two-way ANOVA test Multiple equation chain interpolation (MICE) is used to handle missing data,	PF-Life web portal text, voice or video.
55	Huang, 2025 [91]	Kinect depth camera sensor -(movement data and action scores, heart rate, blood oxygen levels, and joint coordinate positions) custom-made heart rate monitor				VR-based skeletal visual feedback (compared to VideoPose 3D Skeletal model to score movement accuracy)
56	Dodson, 2025 [100]	1)Activity monitor (Fitbit Inspire)- wearable wrist device 2)Blood pressure cuff (Omron HEM-9200T). (Measure BP, heart rate, physical activity) 3)Self-reported step count, exercise activity, BP (manual data entry)	Bluetooth Communication 'chat' with study team Telephone calls Videoconferencing	HIPAA-compliant cloud-based platform		cloud based-platform (Moving Analytics platform)
57	Nejadshamsi, 2025 [101]	Wi-Fi based motion Sensor (Sleep patterns and quality- Passive sensing)	Wi-Fi	secure cloud storage	machine learning for depression classification -Decision-tree classifiers Feature selection- sequential forward selection (SFS) Principal component analysis (for dimensionality reduction) explainable machine learning techniques: 1)Shapley additive explanations (SHAP) and 2)local interpretable model-agnostic explanations (LIME).	Plots/ graphs the SHAP waterfall plot The LIME plot
58	Valdés-Aragonés, 2024 [92]	Gait speed sensor Chair stand test sensor wireless weighing scale CGA Quetionnaire	Bluetooth	web-based	statistical analysis multivariate linear regression and multivariate logistic regression	Web-interface Alarms for potential deterioration
Grey Literature
Ref	Author, date
1	Elliot, 2021[64]	Manual (equipment/ practitioner)	Face-to-face Email
2	Player, 2023 [75]	Manual (equipment/ practitioner)	Planning form in RIO database (EHR) Email Mobile app-based communication	Mobile storage
3	British Red Cross, 2024 [65]	Manual (equipment/ practitioner)	Interpreters Wi-Fi Local internet connection Information materials		Data aggregation
4	Edwards, 2024 [76]		Face-to-face Telephone-based communication	Mobile storage
5	Dawe, 2022 [69]				Data aggregation	travel optimisation tool
6	HomeLink Healthcare, 2023 [103]	Manual (equipment/ practitioner) Self-Report (Questionnaire/Diary) Mobile/ web applications			Data aggregation (change in clinical scales)
7	NHSE, 2022 [70]		Local internet connection Privacy-compliant mobile network or VPN Bluetooth transmission Manual entry of data Alarm notification alerts Integrated digital portal (two-way communication) Web-app interface Integrated digital portal (two-way communication)	cloud based platform Mobile storage		Dashboard (separate) Integrated platorms Reports on location, activity-based alerts and warnings Reports on risk factors
