# Supplementary material for: Development of a Hospital-at-Home Digital Twin for Patients With Frailty: Scoping Review
Source: J Med Internet Res. 2025 Dec 10;27:e81510. doi: 10.2196/81510 (PMC12694950; doi:10.2196/81510)
Supplement: Multimedia Appendix 5 [file jmir-v27-e81510-s005.xlsx]

## Sheet: Mapping 
Application purpose	Purpose (sub-category)	Data Type	Sensing	Communication	Storage	Analytics	Visualisation
Care Communication and Coordination	Service coordination	Medical conditions, Demographic data, Location, Biometric data, Blood pressure, Pulse rate, Blood glucose, Temperature Respiratory measures, Weight	Manual (equipment/ practitioner)	Face-to-face, Telephone-based communication, Written (Paper/report/letter), Email report, Planning form in RIO database (EHR), manual entry of data, Web-app interface, Privacy-compliant mobile network or VPN, Bluetooth communication, Integrated digital portal (two-way communication), Channel communication	Cloud-based platform, Mobile storage	Data aggregation (including clinical change
	Real-time data communication	stair climbing time , Motion/ distance / mobility, Sedentary behaviour, Physical function, Door Closure (Entry/Exit), Gait speed, Sit-to-stand transitions, Biometric data Blood pressure, Pulse rate, Blood glucose, Temperature, Respiratory measures, Weight , Cognitive function	Manual (equipment/ practitioner) Mobile applications Self-Report (Questionnaire/Diary) Smartwatch Multi-axis accelerometer Multi-axis gyroscope Wrist-worn smartband Motion sensor Ultrasonic distance sensor Mat sensor Door/magnetic closure sensor Weighing scale Gait speed device Chair stand device Body temperature sensor RGB-D camera BLE receivers Smart meters	Cloud technologies, Wireless transmission to IoT platform, Cloud-based Amazon Lex Chatbot, Bluetooth communication, Channel communication, Audio-video transmission (via monitor), Webcam, Speakerphone from control station, Privacy-compliant mobile network or VPN, Wireless communication, Audio-video conference (via eVoCall), Local internet connection, Telephone-based communication, Wireless communi…	Cloud-based platform, NoSQL DB, Mobile storage	Statistical Analysis Qualitative & Usability Analysis	Graphic feedback Interactive screens, Digital Dashboards
	Create connections among parties	Gait Speed, Sit-to-stand transitions, Sedentary behaviour Physical function, Blood pressure, Pulse rate, Blood glucose, Temperature, Respiratory measures, Weight , Cognitive function	Weighing scale Gait speed device Chair stand device Mobile applications Self-Report (Questionnaire/Diary) Manual (equipment/ practitioner)	bluetooth communiucation, Channel communication, Webcam, Speakerphone from control station, Privacy-compliant mobile network or VPN,	Mobile storage	Qualitative & Usability Analysis	Graphic feedback
	Monitoring social interactions	Use of device applications, Emotional well-being, Cognitive function, Gaming activity	Mobile applications	bluetooth communication, wireless communication, Wi-Fi, API gateway	Remote cloud system, Frailsafe Gateway / Database, Amazon Web Services	Pattern analysis Multi-parametric data analysis Principal Component Analysis (PCA) virtual patient model and language analysis Machine learning (Support vector machine)	Gamification system (games), Augmented reality glasses, Interactive screens, Graph-based data visualisations
Clinical monitoring and review	Clinical Review	Biometric data, Blood pressure, Pulse rate, Blood glucose, Temperature, Respiratory measures, Weight	Manual (equipment/ practitioner) Mobile applications	Video-conferencing platform,e-transmission to EHR, Face-to-face , Web-app interface, Audio-video transmission (via monitor), Webcam, Speakerphone from control station, Privacy-compliant mobile network or VPN, Local internet connection, Channel communication, Audio-video conference (via eVoCall), Telephone-based communication, Email report, Interpreters, Wi-Fi, Information materials, Bluetooth com…	Local server, Medical server (database), Remote server, Cloud-based platform, Mobile storage	Statistical Analysis, Data aggregation (including clinical change)	Interactive screens, Digital Dashboards
	Vital Signs Monitoring	Blood pressure, Pulse rate, Blood glucose, Temperature, Respiratory measures, Weight	Manual (equipment/ practitioner) Mobile applications Self-Report (Questionnaire/Diary) Motion sensor Ultrasonic distance sensor Mat sensor Door/magnetic closure sensor Weighing scale Gait speed device Chair stand device Body temperature sensor Pulse wave monitor CGM device Wrist-worn smartband Lumbar-worn accelerometer Fall detection patch Smart vest (Wireless body area network (WBAN system) Mult…	Video-conferencing platform, e-transmission to EHR, Email report, Interpreters, Wi-Fi, Information materials, Bluetooth communication, manual entry of data, Integrated digital portal (two-way communication), Cloud technologies, Wireless transmission to IoT platform, Cloud-based Amazon Lex Chatbot, Wireless transmission to IoT platform, Written (Paper/report/letter), Notification alerts, Alarm not…	Cloud-based platform, Local database in Smart device, local server, Cloud server, Remote cloud system, Frailsafe Gateway / Database, Amazon Web Services, Mobile storage	Statistical Analysis (2), (Cohen's Kappa, Bland Altman plots, Bivariate correlation), Linear regression , ANOVA wavelet-based approach Pre-trained classification model Pearson's and spearman's correlation Machine learning- logistic regression Machine learning- tree-based classifiers Machine learning- support vector machines Edge computing using Raspberry Pi Pattern analysis Multi-parametric data …	Interactive screens , Gamification system , Digital Dashboards, 3D room models, Virtual embodied agent (Robin the robot), Augmented reality glasses, Graph-based data visualisations
	Medication Review	Medication Administration, Patient diary	Manual (equipment/ practitioner) Mobile applications Digital medicine dispensers Digital calendars & planners	Fax, Video-conferencing platform, e-transmission to EhR, Face-to-face , Web-app interface		Statistical analysis
Monitoring frailty markers and physical function	Monitoring behavioural change	Physical function, Balance, Gait speed, Sit-to-stand transitions (power in lower limbs), Motion/ distance / mobility, Grip strength, Biaxial force, Sedentary behaviour posture , stair climbing time, Impact-Falls detection, sleeping behavior, eating patterns (nutrition), washroom visits, Medication Administration	Manual (equipment/ practitioner) Mobile applications Self-Report (Questionnaire/Diary) Smartwatch Pendant sensor Posture sensor (activPAL4TM) Body-worn SiSt counter Lumbar-worn accelerometer Multi-axis accelerometer Multi-axis gyroscope Fall detection patch Smart vest (WBAN system) Motion sensor Ultrasonic distance sensor Mat sensor Door/magnetic closure sensor Indoor positioning system RGB-D cam…	Cloud technologies, Wireless transmission to IoT platform, Cloud-based Amazon Lex Chatbot, email report, manual entry of data, wireless communication, Notification alerts, Telephone-based communication, Bluetooth communication, Wi-Fi, API gateway, Bluetooth low energy protocol, Restful protocol, Local internet connection	Cloud-based platform, NoSQL DB, Hard drive, Cloud server, Secure server, data hub, Remote cloud system, Frailsafe Gateway / Database, Amazon Web Services, Medical server (database) Second server (Assytel company), MySQL databases	Statistical analysis (Cohen's Kappa, Bland Altman plots, Bivariate correlation) Machine learning- logistic regression Machine learning- tree-based classifiers Machine learning- support vector machines Edge computing using Raspberry Pi, Exploratory pattern analysis , Pattern analysis Multi-parametric data analysis Principal Component Analysis (PCA) virtual patient model and language analysis Machi…	Digital Dashboards, 3D room models, Gamification system, Virtual embodied agent (Robin the robot), Augmented reality glasses, Graph-based data visualisations, Interactive screens, Graphics.
	Assessing change in frailty status	Physical function, stair climbing time, Gait speed, Sit-to-stand transitions (power in lower limbs), Motion/ distance / mobility, Grip strength, Biaxial force, Impact-Falls detection, Sedentary behaviour, cognitive function, emotional well-being, weight, Door Closure (Entry/Exit), Medical conditions, Demographic data, Medication Administration	Manual (equipment/ practitioner) Mobile applications Self-Report (Questionnaire/Diary) Pendant sensor Body-worn SiSt counter Lumbar-worn accelerometer Multi-axis accelerometer Multi-axis gyroscope Fall detection patch Instrumented shoe insole Weighing scale Gait speed device Chair stand device Grip-ball Dynamometer Motion sensor Ultrasonic distance sensor Mat sensor Door/magnetic closure sensor L…	Cloud technologies, Wireless transmission to IoT platform, Cloud-based Amazon Lex Chatbot, Bluetooth communication, Web platform/ browser, Wireless communication, IoT, Wi-Fi, API gateway, Bluetooth low energy protocol, Restful protocol, , Local internet connection, Email report,	Cloud-based platform, Local machine, Smart home kit, Cloud-based platform, Remote cloud system, Remote server, Frailsafe Gateway / Database, Amazon Web Services, Medical server (database), Second server (Assytel company), MySQL databases	Statistical analysis (Cohen's Kappa, Bland Altman plots, Bivariate correlation) Machine learning- logistic regression Machine learning- tree-based classifiers Machine learning- support vector machines Edge computing using Raspberry Pi, clinical assessment protocols, Edge computing using Arduino Nano board, Linear regression , ANOVA wavelet-based approach Pre-trained classification model Pearson's…	Graphical representation, Interactive screens, Gamification system, Augmented reality glasses, Graph-based data visualisations, Interactive screens.
	Measuring functional change/ADL	Physical function Balance Gait speed Sit-to-stand transitions (power in lower limbs) Motion/ distance / mobility Grip strength Biaxial force Impact-Falls detection Sedentary behaviour posture stair climbing time eating patterns (nutrition) washroom visits , location electricity usage, Use of stove, Grab rails use , assistive equipment, water flow, light, Patient record use, Use of device applicat…	Manual (equipment/ practitioner) Self-Report (Questionnaire/Diary) Audio device Personal QR code Smartwatch Wrist-worn smartband Pendant sensor Lumbar-worn accelerometer Multi-axis accelerometer Multi-axis gyroscope Multi-axis magnetometer Instrumented shoe insole Posture sensor (activPAL4TM) Body-worn SiSt counter Fall detection patch Respiratory sensor Weighing scale Gait speed device Grip-ball…	Cloud technologies, Wireless transmission to IoT platform, Cloud-based Amazon Lex Chatbot, Bluetooth communication, Wireless communication, manual entry of data, Web platform/ browser, Internal alarms, Telephone-based communication, Pre-recorded messages, Mobile app-based communication, Written (Paper/report/letter), Channel communication , Smartphone push notification, Local internet connection,…	Cloud-based platform, Hard drive, Cloud server, secure server, data hub, MySQL databases, Amazon Web Services, Smart home kit, Cloud server, Mobile storage , Local database in Smart device, Remote server, Central data hub, SD memory card, local server, Medical server (database), Second server (Assytel company)	Statistical analysis (Cohen's Kappa, Bland Altman plots, Bivariate correlation) Machine learning- logistic regression Machine learning- tree-based classifiers Machine learning- support vector machines Edge computing using Raspberry Pi, Activity-recognition and scoring algortihm Prespecified decision tree 3D digital simulation Deep learning (neural network), Edge computing using Arduino Nano board…	Point cloud with 3D skeletal reconstruction, Interactive screens, Graphical representation, Gamification system , Digital dashboard, 3D Visualisation of joint coordinates, walking speed visualisation, 3D room models(1), Virtual embodied agent (Robin the robot),
	Monitoring nutrition	Patient record use, Patient diary, eating patterns (nutrition), Blood glucose	Self-Report (Questionnaire/Diary) Mobile applications Weighing scale CGM device			Linear regression , ANOVA wavelet-based approach Pre-trained classification model Pearson's and spearman's correlation
Improving patient outcomes	Improving ADL/ muscle strength/ physical function	Physical function, Balance, Gait speed, Sit-to-stand transitions (power in lower limbs), Motion/ distance / mobility, Grip strength, Biaxial force, Impact-Falls detection, Sedentary behaviour, posture, stair climbing time, Door Closure (Entry/Exit)	Manual (equipment/ practitioner) Mobile applications Self-Report (Questionnaire/Diary) Electromyography (sEMG) sensor Smartwatch Smart vest (WBAN system) Multi-axis accelerometer Multi-axis gyroscope Weighing scale Gait speed device Chair stand device Digital door locks Integrated GPS Stove guard Window & door sensors Digital calendars & planners Human-sensing LED Occupancy sensor Light control S…	Written (Paper/report/letter), Face-to-face, Telephone-based communication, Web platform/ browser, Mobile app-based communication, Video/DVD, Bluetooth communication, Zoom, Video-conferencing platform, Email reportMobile app-based communication, Smartphone push notifications or SMS messaging, Notification alerts, Time-scheduled alerts,Wireless communication, Wi-Fi , API gateway	Data server (desktop e.g., Windows/Linux or mobile), Mobile storage, Amazon Web Services, Local server, Remote cloud system, Frailsafe Gateway / Database,	Pattern analysis Multi-parametric data analysis Principal Component Analysis (PCA) virtual patient model and language analysis Machine learning (Support vector machine), Linear regression, ANOVA, wavelet-based approach Pre-trained classification model Pearson's and spearman's correlation, Data aggregation (including clinical change)	Unity game software, Gamification system , Interactive screens, Augmented reality glasses, Graph-based data visualisations ,
	Assisting with functional activities	Grab rails use, Assistive equipment , Medication Administration
	Improving health outcomes	Blood pressure, Pulse rate, Blood glucose, Temperature, Respiratory measures, Weight / weight loss, Cognitive function, Emotional well-being, Physical function, Balance, Gait speed, Sit-to-stand transitions (power in lower limbs), Motion/ distance / mobility, Grip strength, Biaxial force, Impact-Falls detection, Sedentary behaviour, posture, stair climbing time	Manual (equipment/ practitioner) Manual (Human-assisted) Audio device Wearable Sensors Smartwatch	Face-to-face, Telephone-based communication, , Written (Paper/report/letter), Video/DVD, Zoom, Video-conferencing platform, Mobile app-based communication	Mobile storage	Data aggregation (including clinical change)	Gamification system, Interactive screens
	Supporting improvement in mental health and cognitive function	Cognitive function, Emotional well-being, eating patterns (nutrition)	Manual (equipment/ practitioner) Manual measurement (medical) Audio device Mobile applications GPS + Beacons	Local internet connection, Channel communication , Bluetooth communication, Wireless communication, Wi-Fi API gateway,	Remote server, Remote cloud system, Frailsafe Gateway / Database, Amazon Web Services,	Pattern analysis Multi-parametric data analysis Principal Component Analysis (PCA) virtual patient model and language analysis Machine learning (Support vector machine)	Gamification system, Interactive screens, Augmented reality glasses, Graph-based data visualisations,
	Improving nutrition	eating patterns (nutrition), Use of device applications, Gaming activity	Self-Report (Questionnaire/Diary) Mobile applications Weighing scale CGM device Digital calendars & planners	Mobile app-based communication, , Shared EhR, Face-to-face ,		Linear regression , ANOVA wavelet-based approach Pre-trained classification model Pearson's and spearman's correlation Universal Sequence Map-based Renyi entropy Entropy analysis Monte carlo simulation Markov -chain analysis	Gamification system,
	Personalising intervention or care plan	Sit-to-stand transitions (power in lower limbs), Physical function, Gait speed, Impact-Falls detection, Respiratory measures	Manual (equipment/ practitioner) Self-Report (Questionnaire/Diary) Mobile applications Multi-axis accelerometer Multi-axis gyroscope Smart vest (WBAN system) Respiratory sensor Fall detection patch Weighing scale Gait speed device Chair stand device Activity tracker	Bluetooth communication, Wireless communication, Face-to-face, Telephone-based communication, , Written (Paper/report/letter),Channel communication ,Email report,GATT protocol, Smartwatch	Mobile storage, Local database in Smart device	Edge computing using Arduino Nano board Algorithm - based (unspecified)	Interactive screens, Graphical representation, Gamification system,
Early deterioration alert	Alerting to early deterioration	Gait speed, Sit-to-stand transitions (power in lower limbs), Weight / weight loss, Motion/ distance / mobility, Light , Door Closure (Entry/Exit), Living environment Electricity usage , Use of stove, Blood pressure, Pulse rate, Blood glucose, Temperature, Respiratory measures, Weight / weight loss	Self-Report (Questionnaire/Diary) Multi-axis accelerometer Multi-axis gyroscope Smart vest (WBAN system) Respiratory sensor Fall detection patch Weighing scale Gait speed device Chair stand device	Face-to-face, Telephone-based communication, , Written (Paper/report/letter), Channel communication , Bluetooth communication, Wireless communication, Built-in communication unit, Notification alerts Smartphone push notifications or SMS messaging,Alarm notification alerts Privacy-compliant mobile network or VPN, Web-app interface, Integrated digital portal (two-way communication), Channel communi…	Mobile storage, Local server, Cloud-based platform	Machine learning- unspecified Data aggregation (including clinical change)	Graphical representation , Digital Dashboard
	Falls detection	Impact-Falls detection, Blood pressure, Pulse rate, Blood glucose, Temperature, Respiratory measures, Motion/ distance / mobility, washroom visits , eating patterns (nutrition), living environment	Audio device Fall detection patch smartwatch Wrist-worn smartband Motion sensor RGB-D camera Depth imaging sensor	Wireless communication, Wi-Fi,Bluetooth communication GATT protocol, API gateway Smartwatch, Notification alerts, Face-to-face, Automatic Alerts, Channel communication	Local database in Smart device	Algorithm - based (unspecified), Exploratory pattern analysis	Digital Dashboard, Gamification system, Interactive screens
Environmental monitoring	Monitoring patient location	Location, Patient diary, Electricity usage , Waterflow, Light , Use of stove	Wrist-worn smartband GPS + Beacons Indoor positioning system Integrated GPS Stove guard Water flow sensor Ambient light & temperature Activity tracker Webcam RGB-D camera Depth imaging sensor	Wireless communication, Local internet connection	Hard drive, Cloud server, Data hub, secure server		Digital Dashboard ,Interactive screens, Graph-based data visualisations
	Supporting patient welfare and safety	Motion/ distance / mobility, Room temperature, Light, Electricity usage, Air Quality, Water flow , Door Closure (Entry/Exit), Use of stove, Living environment, Geometrical information , Medication Administration	Manual (equipment/ practitioner) Integrated GPS Stove guard Window & door sensors Digital calendars & planners Human-sensing LED Occupancy sensor Light control SOS remote call Gas circuit breaker	Built-in communication unit, Notification alerts Smartphone push notifications or SMS messaging, Wi-Fi	Main server	Data aggregation (including clinical change)
	Monitoring the environment	Motion/ distance / mobility, Room temperature, Light, Electricity usage, Air Quality, Water flow , Door Closure (Entry/Exit), Use of stove, Living environment, Geometrical information ,	Manual (equipment/ practitioner) Motion sensor Ultrasonic distance sensor Mat sensor Door/magnetic closure sensor Air quality sensor (iAQ) Temperature sensor Water flow sensor Infrared sensor Sound sensor Radar sensor Smart meters GPS + Beacons	Cloud technologies, Video-conferencing platform, Written (Paper/report/letter), email reports, e-transmission to EHR, Bluetooth low energy protocol, Restful protocol, Local internet connection	Cloud-based platform, Cloud server, Medical server (database), Second server (Assytel company), MySQL databases, Mobile storage	Cohen's Kappa, Bland Altman plots, Bivariate correlation, logistic regression tree-based classifiers support vector machines Edge computing using Raspberry Pi, Data aggregation (including clinical change)	3D room models, Interactive screens, Gamification system, Virtual embodied agent (Robin the robot), Graphical Representation
Education and training	Patient education	Use of device applications, Physical function, Balance, Blood pressure, Pulse rate, Blood glucose, Temperature, Respiratory measures, Weight, medication administration, eating patterns (nutrition)	Manual (equipment/ practitioner) Smartwatch	Mobile app-based communication, Smartphone push notifications or SMS messaging Smartwatch	Cloud-based platform, Mobile storage	Data aggregation (including clinical change)	Digital Dashboards , Interactive screens
	Caregiver training and support	Blood pressure, Pulse rate, Blood glucose, Temperature, Respiratory measures, Weight,	Manual (equipment/ practitioner) Webcam Audio device	Audio-video transmission (via monitor), Webcam, Speakerphone from control station, Privacy-compliant mobile network or VPN			Interactive screens

## Sheet: Example 
Example (List not exhaustive)
Application purpose	Purpose (sub-category)	Data Type	Sensing	Communication	Storage	Analytics	Visualisation
Clinical monitoring and review	Vital Signs Monitoring	Blood pressure, Pulse rate, Blood glucose, Temperature, Respiratory measures, Weight	Manual (equipment/ practitioner) Mobile applications Smart weight scale Smart vest (WBAN system) Pulse wave monitor Digital blood pressure monitor Multi-axis accelerometer	Video-conferencing platform, Wi-Fi, Bluetooth Communication, Cloud technologies, Wireless transmission to IoT platform	Cloud-based platform, Local database in Smart device, local server, Cloud server, Mobile storage	Statistical analysis, Linear regression, Pearson's and spearman's correlation Pre-trained classification model Ml- logistic regression ML- tree-based classifiers ML- support vector machines	Interactive screens , Gamification system , Digital Dashboards, Graph-based data visualisations
Monitoring frailty markers and physical function	Measuring functional change/ADL	Physical function Balance Gait speed Sit-to-stand transitions (power in lower limbs) Motion/ distance / mobility Grip strength…	Wrist-worn smartband Pendant sensor Lumbar-worn accelerometer Multi-axis accelerometer Multi-axis gyroscope Multi-axis magnetometer Instrumented shoe insole Posture sensor (activPAL4TM) Body-worn SiSt counter Fall detection patch…	Cloud technologies, Wireless transmission to IoT platform, Cloud-based Amazon Lex Chatbot, Bluetooth communication, API gateway, Bluetooth low energy protocol, Restful protocol, Local internet connection…	secure server, data hub, MySQL databases, Amazon Web Services, Mobile storage , Local database in Smart device, Remote server, SD memory card, local server, MySQL databases…	Prespecified decision tree 3D digital simulation Deep learning (neural network), Edge computing using Arduino Nano board, Random forest, Entropy analysis Monte carlo simulation Markov -chain analysis,	Point cloud with 3D skeletal reconstruction, Graphical representation, Digital dashboard, 3D Visualisation of joint coordinates , walking speed visualisation, 3D room models, Virtual embodied agent (Robin the robot)…
